# Supplementary material for: Reducing the information gap on Loricarioidei (Siluriformes) mitochondrial genomics
Source: BMC Genomics. 2017 May 4;18:345. doi: 10.1186/s12864-017-3709-3 (PMC5418769; doi:10.1186/s12864-017-3709-3)
Supplement: Supplementary file 5 — Heteroplasmic sites identified on the mitochondrial genomes of Loricarioidei catfishes. This spreadsheet file is sub-divided in 32 independent sheets; one containing the legend, another with a summary and one for each of the 31 Loricarioidei species, identified by their field numbers as detailed on Table 2 in the main text. The sheets for each species show every heteroplasmic position identified, the total number of supporting reads, as well as, for each nucleotide, the absolute count and its proportion. On the Summary sheet, each column contains all the heteroplasmic positions found for a single species (identified on the column head). The first column on the left shows the gene where this position is located. Genes coding for ribosomal RNAs are colored in green, while genes coding for transfer RNAs are colored in blue and protein coding genes are colored in orange. Lines represent homologous positions among the mitochondrial genomes from the different species. Three conditions were used to characterize a heteroplasmic site: first, different nucleotides were sequenced in the same position; second, that position must have more than 100 supporting reads; and third, the frequency of the second most frequent base must be higher than 10%. On the Summary sheet, the positions with more than 1000 supporting reads are highlighted in red. (XLSX 63 kb) [file 12864_2017_3709_MOESM5_ESM.xlsx]

## Sheet: Legend
Additional file 5: Heteroplasmic sites identified on the mitochondrial genomes of Loricarioidei catfishes. This spreadsheet file is sub-divided in 33 independent sheets; one containing the legend, another with a summary and one for each of the 31 catfish species, identified by their field numbers as in detailed on Table 2 in the main text. The sheets for each species show every heteroplasmic posi…

## Sheet: TP189
Pos	A	C	G	T	Total	%A	%C	%G	%T
1292	270	36	0	1	307	87.9	11.7	0	0.3
4855	5824	790	11	6	6631	87.8	11.9	0.2	0.1
7080	303	17	78	27	425	71.3	4	18.4	6.4
7869	68	5	47	179	299	22.7	1.7	15.7	59.9
7870	29	135	22	8	194	14.9	69.6	11.3	4.1
8784	26	4	19	197	246	10.6	1.6	7.7	80.1

## Sheet: sp16.3
Pos	A	C	G	T	Total	%A	%C	%G	%T
658	247	29	1	0	277	89.2	10.5	0.4	0
661	215	48	0	0	263	81.7	18.3	0	0
2122	37	0	4	96	137	27	0	2.9	70.1
7065	446	8	80	21	555	80.4	1.4	14.4	3.8
9643	121	16	0	0	137	88.3	11.7	0	0
9645	84	0	0	609	693	12.1	0	0	87.9

## Sheet: TP144
Pos	A	C	G	T	Total	%A	%C	%G	%T
658	196	23	0	0	219	89.5	10.5	0	0
661	187	34	0	1	222	84.2	15.3	0	0.5
2123	29	0	5	207	241	12	0	2.1	85.9
7066	374	5	60	9	448	83.5	1.1	13.4	2
11705	92	8	12	2	114	80.7	7	10.5	1.8

## Sheet: TP179
Pos	A	C	G	T	Total	%A	%C	%G	%T
659	249	67	1	0	317	78.5	21.1	0.3	0
670	0	33	0	281	314	0	10.5	0	89.5
2120	188	0	3	527	718	26.2	0	0.4	73.4
5053	99	3	17	0	119	83.2	2.5	14.3	0
7067	1155	52	229	89	1525	75.7	3.4	15	5.8
7077	141	1	20	0	162	87	0.6	12.3	0
7850	78	6	32	56	172	45.3	3.5	18.6	32.6
9547	27	3	12	68	110	24.5	2.7	10.9	61.8
14143	1408	712	3	1	2124	66.3	33.5	0.1	0
14148	1288	856	8	5	2157	59.7	39.7	0.4	0.2

## Sheet: TP029
Pos	A	C	G	T	Total	%A	%C	%G	%T
658	591	143	0	1	735	80.4	19.5	0	0.1
1206	76	0	574	1	651	11.7	0	88.2	0.2
1207	156	562	0	0	718	21.7	78.3	0	0
2123	142	0	4	208	354	40.1	0	1.1	58.8
5057	410	0	53	1	464	88.4	0	11.4	0.2
5059	15	6	34	267	322	4.7	1.9	10.6	82.9
7078	693	4	120	4	821	84.4	0.5	14.6	0.5
7080	310	4	50	16	380	81.6	1.1	13.2	4.2
7857	329	76	268	469	1142	28.8	6.7	23.5	41.1
7858	155	212	205	16	588	26.4	36.1	34.9	2.7
8762	252	0	51	2	305	82.6	0	16.7	0.7
8770	172	23	1	1	197	87.3	11.7	0.5	0.5
8772	26	6	1	179	212	12.3	2.8	0.5	84.4
8773	27	12	210	1	250	10.8	4.8	84	0.4
8774	266	36	30	6	338	78.7	10.7	8.9	1.8
9550	640	18	122	10	790	81	2.3	15.4	1.3
9551	83	31	34	288	436	19	7.1	7.8	66.1
9553	7	2	18	118	145	4.8	1.4	12.4	81.4
14158	14	1390	13	8064	9481	0.1	14.7	0.1	85.1
14339	17	8	13	124	162	10.5	4.9	8	76.5
14340	121	3	15	5	144	84	2.1	10.4	3.5

## Sheet: TP181
Pos	A	C	G	T	Total	%A	%C	%G	%T
657	131	29	0	0	160	81.9	18.1	0	0
2121	149	0	1	299	449	33.2	0	0.2	66.6
3790	393	6	58	22	479	82	1.3	12.1	4.6
7061	560	22	102	31	715	78.3	3.1	14.3	4.3
7843	48	7	33	144	232	20.7	3	14.2	62.1
7844	27	101	20	3	151	17.9	66.9	13.2	2
14141	0	437	2	2943	3382	0	12.9	0.1	87
14145	2536	2317	3	0	4856	52.2	47.7	0.1	0

## Sheet: sp10.7
Pos	A	C	G	T	Total	%A	%C	%G	%T
656	1025	172	1	4	1202	85.3	14.3	0.1	0.3
2129	616	1	23	1331	1971	31.3	0.1	1.2	67.5
2750	24	12	26	116	178	13.5	6.7	14.6	65.2
4301	2132	334	1	0	2467	86.4	13.5	0	0
4305	2048	420	12	3	2483	82.5	16.9	0.5	0.1
7079	218	7	78	9	312	69.9	2.2	25	2.9
7080	1	100	15	0	116	0.9	86.2	12.9	0
7866	43	5	34	39	121	35.5	4.1	28.1	32.2
9565	132	8	34	4	178	74.2	4.5	19.1	2.2
13588	70	1	354	0	425	16.5	0.2	83.3	0
13593	73	379	0	0	452	16.2	83.8	0	0

## Sheet: TP171
Pos	A	C	G	T	Total	%A	%C	%G	%T
661	1139	130	0	1	1270	89.7	10.2	0	0.1
2135	982	1	5	455	1443	68.1	0.1	0.3	31.5
2749	193	0	47	0	240	80.4	0	19.6	0
4309	1499	196	1	0	1696	88.4	11.6	0.1	0
4313	1391	261	2	3	1657	83.9	15.8	0.1	0.2
7087	197	9	65	3	274	71.9	3.3	23.7	1.1
14170	93	12	0	0	105	88.6	11.4	0	0
14177	97	15	0	0	112	86.6	13.4	0	0
14182	107	17	0	0	124	86.3	13.7	0	0

## Sheet: TP011
Pos	A	C	G	T	Total	%A	%C	%G	%T
656	490	66	1	1	558	87.8	11.8	0.2	0.2
13585	96	18	0	0	114	84.2	15.8	0	0
13593	40	129	0	0	169	23.7	76.3	0	0
13597	78	119	1	0	198	39.4	60.1	0.5	0
14173	112	22	0	0	134	83.6	16.4	0	0
14177	120	25	0	0	145	82.8	17.2	0	0

[truncated: 23 more sheets: TP128, 8505, TP065, TP088, TP009, TP006, 13.3, 13.11, TP003, TP165, sp11.19, sp2, TP154, sp12.6, TP164, TP147, TP184, sp15.2, sp17.2, sp4 …]
